# Supplementary material for: Acute Myeloid Leukemia Genome Characterization Study and Subtype Classification Employing Feature Selection and Bayesian Networks
Source: Biomedicines. 2025 Apr 28;13(5):1067. doi: 10.3390/biomedicines13051067 (PMC12109106; doi:10.3390/biomedicines13051067)
Supplement: Supplementary file 1 [file biomedicines-13-01067-s001.zip]

Archive with 3 entries (2 files):
- biomedicines-3563400-supplementary/
- biomedicines-3563400-supplementary/Supplementary Figures.docx
- biomedicines-3563400-supplementary/Table S1.xlsx
