# Supplementary material for: Acute Myeloid Leukemia Genome Characterization Study and Subtype Classification Employing Feature Selection and Bayesian Networks
Source: Biomedicines. 2025 Apr 28;13(5):1067. doi: 10.3390/biomedicines13051067 (PMC12109106; doi:10.3390/biomedicines13051067)
Supplement: Supplementary file 1 [file biomedicines-13-01067-s001.zip › biomedicines-3563400-supplementary/Table S1.xlsx]

## Sheet: Sheet1
Table S1 shows the detailed expression profiling of the 101 genes.
The genes marked in yellow are up-regulated in AML compared to Control, while genes marked in green are down-regulated in AML compared to Control.
	AML1	AML2	AML3	AML4	AML5	AML6	AML7	AML8	AML9	AML10	AML11	AML12	AML13	AML14	AML15	AML16	AML17	AML18	AML19	AML20	AML21	AML22	AML23	AML24	AML25	AML26	AML27	AML28	AML29	AML30	AML31	AML32	AML33	AML34	AML35	AML36	AML37	AML38	AML39	AML40	AML41	AML42	AML43	AML44	AML45	AML46	AML47	AML48	AML49
SOGA1	12.4271	12.4207	11.2621	12.3947	12.4398	12.5665	12.8289	12.5442	13.147	12.041	12.7518	11.8451	12.158	10.8826	11.8325	11.0348	12.2213	11.9951	11.7657	12.144	12.1938	11.4969	12.115	12.3783	12.3281	12.3435	12.8502	12.1212	12.7736	12.6182	11.5454	12.188	11.6348	12.0805	11.2866	12.72	13.2694	11.6257	12.062	11.4661	11.294	12.8891	11.9947	12.3038	12.2073	12.719	11.908	12.2782	12.8638
NREP	13.1627	12.7177	11.2113	11.6083	13.3432	12.263	12.2854	12.9187	12.8484	12.9218	13.3707	12.6106	12.4202	12.4284	12.7867	13.1388	12.3001	11.9454	11.5043	11.6542	12.8502	11.87	11.576	11.3961	13.2913	12.6985	10.8572	11.6156	12.339	11.9758	12.4351	13.1232	13.8672	12.4278	11.9363	12.7717	13.9836	10.6724	13.4324	12.7264	12.3168	12.7781	12.6436	12.6124	12.1431	12.7413	11.9915	11.5929	13.6467
HIATL2	9.43671	9.92778	9.18735	9.36194	9.76321	9.67948	9.4818	9.33092	8.68299	9.0634	9.22159	8.95128	9.17742	9.73978	8.85175	8.60733	8.62571	9.75989	9.30834	9.12412	10.1687	9.32418	8.89785	8.86109	9.45943	9.47573	9.38154	9.04439	9.3443	9.62571	7.41785	8.77479	9.10329	9.01681	7.92481	8.78136	9.24793	9.25739	9.07414	8.65105	9.51964	9.32643	9.00282	8.80413	9.27146	9.60177	9.16239	9.77479	10.0861
SSBP2	13.0234	11.5967	11.1485	10.668	12.4836	11.7649	11.7678	12.7834	12.0053	13.4323	13.8616	11.5981	12.5596	10.9366	10.9061	12.5941	11.2234	12.0199	10.1935	11.9604	13.3662	13.3734	10.1712	11.2515	12.0025	11.5387	10.5906	11.1248	10.9136	11.0175	12.4981	11.9296	10.6627	10.4929	10.6636	10.7432	11.6036	9.66711	12.1299	12.8906	11.865	11.5661	12.2556	11.1293	11.6991	11.7074	11.9633	12.2411	12.8702
MT.ND4L	15.5865	16.4856	16.3291	15.2945	15.8932	15.1474	16.236	16.0482	16.8136	16.482	16.0054	16.7901	15.8502	15.8517	16.3486	16.1128	16.2395	14.9504	15.3763	15.0523	14.77	15.6081	15.096	15.5382	15.5593	15.0326	16.2517	17.3413	15.6231	15.9853	14.5749	16.7221	15.5528	15.9874	14.8071	15.8197	15.683	15.2298	16.7432	16.494	16.414	16.5077	15.2591	16.6953	16.0762	14.9901	15.0814	16.3281	15.7034
RAD52	10.3848	10.5048	10.6312	10.8025	10.8265	10.5236	10.7895	10.5137	9.64386	10.7142	10.851	10.6627	10.697	10.6193	10.5255	10.0715	10.9396	10.4105	10.0914	10.4656	10.792	10.5167	10.4919	10.6591	10.4666	11.098	10.0715	11.3292	10.1662	10.3509	9.55267	11.014	9.97154	10.4491	10.128	10.7099	10.4336	11.1911	10.0607	10.543	10.6101	10.9665	10.2432	10.703	10.3106	10.7142	10.8297	10.7074	10.8494
POLG2	11.1478	11.2234	11.2161	10.7532	11.1941	11.0681	11.0808	11.8925	10.2992	11.3376	11.6179	11.2639	11.2744	10.7952	10.7202	10.6768	10.4878	10.8424	10.4838	11.0444	11.0647	10.7151	10.3729	12.0532	10.4325	10.783	9.7211	11.6658	11.0417	10.3309	10.4778	11.3971	10.2562	10.9248	9.26679	11.4099	11.5382	10.4073	11.1053	11.4752	11.0835	10.8447	10.809	11.0293	10.8842	10.6239	10.927	11	11.1923
PCBD2	10.0967	10.2131	8.53138	9.14211	10.5157	8.87036	9.72962	10.0607	9.25739	9.87805	9.31515	9.56986	10.0444	9.53916	9.41996	9.6865	9.84235	9.57365	8.50779	10.1344	10.0224	9.62571	9.43879	9.43045	9.69	9.61287	10.2621	10.6008	9.74819	9.50779	8.65105	10.0553	9.70044	9.80413	8.45943	9.91289	10.6457	9.47776	10.1215	10.2738	10.1712	10.2288	9.50978	9.88264	9.75489	9.54303	9.77149	9.35535	9.72792
HMBOX1	11.8653	11.856	11.4798	10.9809	11.865	11.7973	11.9841	11.0821	10.3674	11.8396	11.811	11.1548	11.9185	11.5362	11.294	11.3712	11.0485	11.6519	11.6421	11.1749	12.1858	12.157	10.9929	11.4579	11.1599	11.3837	12.9605	11.5751	11.4231	13.1264	10.8186	11.3021	11.0934	11.1131	11.2107	11.713	11.8622	11.0314	11.1105	11.0815	11.3832	11.2198	11.0251	11.2929	11.4538	11.2082	11.1972	11.4215	12.2482
RUNX1	14.9477	14.788	13.9244	13.6734	14.7056	13.8202	15.69	14.9225	14.3304	14.3955	14.569	14.7207	14.6109	13.8734	14.0262	12.7526	14.7166	13.9503	14.1607	14.4958	15.1585	14.1914	13.2903	15.0273	13.1183	14.453	14.1865	12.6793	14.4552	15.9168	13.0555	14.8738	13.9017	14.1046	13.8275	14.5042	15.0351	13.2653	13.6754	13.873	14.5062	15.0111	14.1644	14.9095	14.9	14.488	14.327	13.5383	14.9421
TMEM106A	11.6073	11.5994	11.1124	11.8001	12.057	11.6751	11.7924	11.9106	12.3907	11.4934	11.9233	11.224	11.3095	11.2342	11.7381	11.4491	11.4215	11.1849	10.5411	10.825	11.9207	11.7867	11.6878	10.9211	10.7074	11.4823	9.67066	11.1209	12.4102	11.239	11.1286	11.5703	11.3021	12.1839	10.8114	12.5294	12.1443	11.5784	11.7142	11.2461	11.4404	11.7245	10.6724	11.1855	11.6303	11.3471	11.7964	11.7698	12.2883
RUNX2	12.7213	12.5421	12.0351	11.6321	11.796	12.826	12.2137	12.8838	12.4868	10.9643	8.44294	12.2143	12.5008	12.5125	11.7694	12.3471	12.2384	11.0231	11.4205	12.6221	11.7686	11.4362	11.703	13.7013	12.3346	11.1874	8.05528	11.5962	12.2799	11.9809	11.2527	12.6991	13.0903	12.0858	10.4574	12.4168	13.2861	9.95855	11.9705	12.8717	12.5135	12.8675	12.4333	12.3979	11.8162	12.2052	11.9933	12.2152	11.9196
SCARB1	11.7022	12.7824	11.0808	11.5732	12.1453	12.438	11.6298	12.0868	11.395	10.8549	11.1699	12.0112	11.7507	11.5245	10.6275	10.2609	11.6357	11.3761	10.8258	10.9418	12.1734	11.7061	11.4507	10.8447	10.973	11.813	10.3072	10.5392	11.9915	11.4984	11.5656	11.7385	11.5299	11.1898	11.255	12.2697	12.4414	10.1176	11.1228	10.9352	11.4625	11.4083	11.1033	11.5708	11.7703	11.5981	11.8861	11.3032	12.4325
GNL3L	10.9396	11.3875	11.3526	10.8681	11.0868	11.2538	11.1144	11.3399	10.8321	10.683	10.7773	10.3454	10.4388	11.1774	10.2831	10.1573	10.3554	10.1599	11.1799	10.1997	10.8765	10.9922	10.9651	10.2691	11.0954	10.7082	11.7402	10.0279	11.0084	10.6083	9.58496	10.7151	10.5546	11.0835	9.99152	11.0105	11.2161	10.5821	10.683	10.062	11.3977	10.683	10.4767	11.2854	10.8681	10.9189	10.9121	11.0802	10.7855
IFT140	9.96145	10.2228	9.86264	9.68124	9.76155	9.77972	10.6978	10.5613	9.30606	8.86728	9.33092	10.2715	10.3966	8.83289	9.86264	8.45533	9.11374	9.83605	9.33985	9.31288	10.5137	9.87958	9.50383	9.83447	8.94837	10.1724	9.13186	9.9263	10.2586	9.94837	9.68825	9.81858	9.54303	9.88111	9.93517	10.0224	9.36194	7.81378	8.75154	9.96145	10.0512	9.14211	9.84078	9.82177	10.275	10.0647	10.4419	10.1472	11.3112
FAM228B	10.7415	10.2992	9.8392	10.1383	10.8186	10.5177	10.5469	10.8114	9.28771	10.4574	9.35975	10.8154	10.3454	10.3859	9.44501	10.2796	9.67066	10.2644	10.3987	10.3945	10.9359	9.76321	9.79766	9.45943	9.55459	9.58308	10.2396	10.2992	10.7928	10.3815	9.85487	10.6795	9.43879	10.3565	10.5565	10.8556	11.2015	9.24555	10.9159	10.4115	10.7912	10.1459	9.82496	11.0498	10.4051	10.0265	10.4242	10.2969	10.3977
NOL9	10.8017	11.3587	11.5512	10.623	11.5493	10.0993	11.1911	11.6073	10.9915	11.4798	11.102	11.3365	11.1453	11.1228	10.6366	10.4009	10.8098	10.8297	11.3977	10.8384	11.2992	11.2276	10.8626	10.9352	10.7591	10.8242	11.8317	10.8424	11.1836	10.7936	10.4471	11.4388	11.0293	11.1843	10.6257	11.1892	11.4712	10.5708	10.6926	11.056	11.2155	11.1649	10.8001	11.6307	10.6891	11.0077	11.0573	10.7682	11.2609
PHACTR4	11.7711	11.762	12.1972	11.4455	12.0464	11.6689	12.4548	11.8665	12.2378	12.2825	12.0637	11.7095	11.7022	11.6357	11.5221	11.0417	11.6008	11.4466	11.8122	11.5873	12.1596	11.8384	11.3592	11.5925	11.357	11.8033	13.2575	11.6266	11.8345	12.0014	11.3902	12.3606	11.7078	11.6551	12.0276	11.9816	12.1802	11.2015	11.5191	11.4909	11.7928	11.899	11.4035	12.1542	11.6179	11.3146	12.0081	11.2715	12.2533
HCFC1	13.0339	13.7446	12.9407	13.354	13.0693	13.8027	13.8119	13.4312	13.6873	12.7434	12.8882	13.2281	13.2072	13.9612	12.7041	12.1586	13.0563	13.3051	14.0371	13.3861	13.5188	13.2547	13.6735	12.9809	13.4329	13.6593	13.4671	13.1003	13.9738	13.6069	12.294	13.1578	14.0721	13.2565	13.3116	13.8625	13.3358	13.2258	12.7922	12.3387	13.141	13.4525	13.6391	13.4269	13.0396	13.4828	13.4041	12.6319	14.0247
MEGF8	11.1267	11.6348	10.8313	11.1706	11.1157	11.4543	11.8368	11.633	11.4686	10.4157	10.7091	11.2033	11.7351	10.858	10.3761	9.86109	10.4051	11.0694	11.2639	11.3891	11.5206	11.0901	11.1105	10.3934	11.7541	11.1472	11.6275	10.8842	11.8661	11.4818	10.2969	11.294	10.9614	11.3945	10.5971	11.762	11.4157	10.2167	10.1898	10.8106	11.0049	10.7237	11.0782	11.6488	11.2866	11.577	11.543	11.0681	11.9679
HMGN3	11.23	10.927	10.5285	10.1497	10.7682	10.8408	11.2906	11.3734	11.2952	10.5999	10.7887	11.3287	9.85331	11.1504	10.0417	10.8368	10.3376	9.99294	10.3998	10.4179	12.2799	10.4126	10.5708	11.3449	10.5878	10.1624	11.817	10.2668	11.1453	11.4615	12.2192	10.5028	10.7814	11.0272	10.722	11.3382	11.8944	9.52943	11.3415	10.7279	10.7398	11.1118	9.81538	10.1787	9.9629	10.3231	9.94691	10.7822	11.286
IPO9	12.6448	12.8634	13.0901	11.9848	12.6323	12.4658	12.8027	12.6475	11.2515	12.4717	12.8443	12.476	12.3006	12.5946	11.9001	12.0004	12.1163	12.2058	12.7071	12.585	13.0694	12.437	12.0258	12.0532	12.5063	12.3301	13.0441	12.2453	12.5833	12.9309	11.3526	12.4815	12.5309	12.2204	11.258	12.4551	12.8941	12.0468	12.3764	11.8956	12.1193	12.5061	11.9741	12.6015	12.5596	12.4934	12.1724	12.1768	12.9454
TPRKB	10.1293	9.13443	9.18735	8.91289	9.54882	8.60733	9.18982	9.68124	8.77808	9.97154	9.04712	9.56605	8.8392	9.224	9	8.45533	9.43045	8.45121	9.57175	9.03892	9.08746	9.28077	8.56986	8.52748	9.24079	8.29002	10.5459	8.51175	8.94251	8.29462	8.93074	9.93074	8.70736	9.45533	8.99152	9.15482	10.1383	8.44294	9.82972	9.74651	9.07682	9.36194	8.37504	10.0126	9.28309	8.29462	9.02791	9.00282	9.25503
SFXN4	10.098	10.927	9.52356	9.21432	9.91737	9.79604	9.83131	10.9476	9.57743	9.15228	9.47573	10.224	9.74315	9.99859	9.35315	8.79442	9.53722	9.11114	9.68825	9.27612	9.29462	8.89785	9.64746	9.70563	9.86728	9.20701	9.82814	9.94251	10.3498	9.98299	9.10329	11.1643	9.65821	10.8619	9.33092	10.6546	10.6239	9.01123	10.3977	10.5147	10.6321	9.46352	9.35975	10.7296	10.3674	9.82814	9.76155	9.36632	10.445
PDE12	10.4969	10.9593	10.6978	10.84	11.0775	10.4676	11.0105	11.0881	10.8811	11.0196	11	10.3542	10.2444	10.9556	10.8345	10.196	10.6393	10.0941	11.1662	10.3443	10.6812	10.5147	10.7142	10.3498	11.144	10.952	10.7781	10.6671	10.7657	10.4645	9.37721	11.1855	10.7125	10.697	10.4273	10.8392	11.2533	10.875	11.218	10.021	10.8478	10.9542	10.7245	11.4898	10.3197	10.9694	10.7228	10.3038	10.6812
S100PBP	12.2479	12.0828	12.6041	11.2009	12.748	12.7946	11.9683	12.5821	11.7164	12.2303	12.7887	12.2842	11.4236	11.8891	11.6667	12.2981	11.245	12.0112	11.9267	11.8757	12.6715	11.7578	11.3399	11.8872	11.3998	11.5779	11.5255	12.0185	11.9355	12.2339	11.2076	12.0748	11.7147	12.0532	10.3674	12.5699	12.6582	11.0721	12.5214	12.0179	12.0901	12.2149	10.978	11.905	11.7117	11.4041	11.5152	11.8384	12.7593
POU2F1	11.8482	11.8486	11.9414	11.3089	12.0624	12.057	11.8646	12.128	11.5033	12.391	12.4836	12.6243	11.6493	11.7969	12.5023	11.576	11.9986	11.6041	12.0158	11.4346	11.8281	11.7723	12.1787	12.1325	11.6693	12.1392	12.3354	12.8084	12.2793	11.9215	11.0396	12.3362	12.0213	12.2027	12.2098	12.2568	12.7117	12.0947	12.1536	11.633	11.9237	12.2533	11.5479	12.4622	11.3674	12.0984	11.863	10.7855	12.1614
IQCC	8.24317	8.16491	8.81378	7.97728	8.53138	8.19967	8.40088	8.56986	8.00562	8.08215	7.5157	8.60733	8.27612	8.24317	8.02237	7.19967	7.44294	8.35755	8.11894	8.08215	9.17243	8.43463	8.17493	7.8009	8.224	8.01681	9.14466	7.98868	8.2854	8.20457	7.13955	8.13955	7.64386	8.20457	6.90689	8.26679	8.10329	7.3837	7.8392	8.21917	8.70736	8.21432	7.45121	8.31741	8.27612	7.33985	8.50383	8.05528	9.23601
KDSR	11.1026	11.1215	10.5831	10.3542	11.3236	11.1	10.9403	11.4445	10.8842	11.1517	11.4424	11.158	11.0224	10.4858	10.3619	9.56415	10.7756	10.2912	10.5157	10.6248	11.4625	10.6193	10.1586	10.1523	10.0126	10.4083	11.0417	10.0647	10.4828	10.7649	10.3565	11.6119	10.2058	10.5641	10.2009	10.5216	11.2992	9.34873	10.6609	11.1228	11.1196	10.9851	10.4848	11.8615	10.5343	10.8289	11.0119	10.5392	11.2923
PRKRA	10.7985	10.5382	10.5469	9.93958	10.9944	10.4168	10.8757	11.2021	9.94544	10.5906	10.9564	10.9469	10.7465	10.1972	10.445	10.3576	10.2842	9.52943	10.7781	10.6582	10.6961	10.5392	9.84706	9.97441	10.5028	10.2969	11.233	10.2408	10.7013	10.2527	10.3151	11.1984	10.2854	10.9001	10.5943	10.9181	11.2923	9.30606	10.7985	11.23	10.6804	10.6582	10.9629	10.9922	10.5584	10.5498	10.4491	10.2796	10.7432
SCAPER	11.2174	10.4645	10.5641	10.2877	10.6083	10.2633	10.4533	10.8057	9.12412	11.2366	11.032	10.6475	10.7356	10.2372	10.9965	10.0928	9.86419	10.4625	10.3004	10.5651	10.9887	10.2264	10.0835	10.6821	9.7039	10.1396	9.17991	10.9527	9.82018	10.5971	9.54303	10.9614	10.4919	10.0458	10.3399	10.1724	11.1267	10.3576	10.4676	10.7108	10.1485	9.82177	10.7091	10.6909	10.1886	10.6511	10.69	10.1357	10.3004
SNRPE	10.9061	10.7134	10.2216	9.43463	10.1485	9.64926	10.098	10.7698	10.4686	10	9.88874	10.9121	9.99435	10.0471	9.44087	9.42417	10.1434	9.17991	10.5803	9.80896	10.2633	9.88111	9.60733	9.83763	10.2633	9.69697	11.1434	9.45121	10.0417	9.55267	9.87805	10.5584	10.0444	10.5008	10.4502	10.0539	10.5137	9.13699	10.4252	10.3242	10.0293	9.83763	9.86728	10.7108	10.5584	9.41151	9.88874	9.43879	10.7013
NSUN4	11.2556	10.9794	11.1497	10.7202	11.1655	10.5028	10.9687	11.0634	10.5746	10.9542	10.5536	10.8811	10.6184	10.6202	10.4888	9.75822	10.3531	10.3608	11.0881	10.5915	11.3712	11.4564	10.3837	10.102	11.1731	10.4574	11.5157	10.6119	11.2021	10.6733	10.4009	11.3788	10.4179	11.0327	10.5098	11.1389	11.5028	11.1904	10.4346	10.8074	11.4351	10.6457	10.4083	11.1013	10.8811	11.2923	11.0895	11.0647	10.8865
NFIC	12.1926	12.6702	11.6707	12.6618	12.5857	12.4589	12.4062	12.3429	13.1524	11.8021	12.1225	12.5073	12.3443	12.5277	12.3264	10.3421	12.8744	12.4821	11.6448	12.8669	12.3869	11.6243	12.3154	11.8707	12.4424	12.3707	11.825	12.5324	12.7628	12.5736	12.5355	12.6237	12.6749	12.5228	12.5267	12.5906	12.8742	12.6593	12.5882	12.1599	12.8357	12.9636	12.1855	12.815	12.2828	12.2273	12.3146	11.9708	12.8072
RAD51B	9.02237	9.03892	8.71425	8.24793	8.71768	8.82655	8.74483	8.89785	8.37504	9.28309	9.47776	8.74819	8.69	8.41785	9.38586	9.54882	9.01123	8.42206	8.77479	8.14466	9.03067	9.29232	8.18488	8.49185	8.82018	9.0634	8.58871	9.53528	8.94251	8.81378	7.15987	9.19722	8.51964	8.52748	6.88264	9.22882	9.41363	8.54689	9.00282	8.07682	9.18239	9.22882	8.32643	9.32867	8.82655	8.51175	8.81057	8.26679	8.89785
C9orf85	9.11114	8.77479	8.62936	8.26209	8.75822	8.78136	9.10066	9.38802	9.17742	8.83289	8.82337	8.75489	8.67596	8.83605	8.32643	8.31741	8.61471	8.07146	8.45943	8.6865	9.01123	9.77479	8.37069	8.34873	8.43879	7.88874	8.55075	7.36632	8.6865	8	8.82337	9.52943	8.50383	8.93664	7.70044	8.10852	9.50978	7.5157	8.82972	9.05528	8.63662	9.01402	8.29002	9.24793	8.37504	8.69697	9.03892	8.76155	8.90087
TMEM41A	9.90689	9.96723	9.39874	9.37721	9.96578	9.38802	9.49586	10.0539	8.98299	10.6786	9.89633	9.93811	9.97298	9.57743	9.67243	9.31741	9.35315	9.51964	10.0875	10.0539	10.043	9.41151	9.52943	9.49386	9.35315	9.43045	10.0755	9.81378	9.83131	9.87958	8.73809	9.73809	9.54496	9.63118	10.446	9.62936	10.5812	9.31288	9.41363	9.89785	10.0375	9.82814	9.89936	9.96434	9.22882	9.71425	9.73809	9.42206	9.67066
NAP1L1	14.9765	14.7001	14.2974	13.6669	15.0563	14.5957	14.449	15.1772	13.9391	14.4736	14.4103	15.1775	14.2365	14.3413	13.7498	14.0238	14.3328	13.8133	14.0978	13.7069	14.8979	14.6164	13.5135	14.6771	13.4385	13.856	13.3545	13.8055	14.5686	13.9833	13.9053	15.9669	14.2728	15.0202	14.6624	14.561	15.7536	12.8378	15.4098	14.6669	14.2616	14.6356	14.2167	16.0342	14.4898	13.9137	15.2356	13.7714	14.9923
TMEM126A	9.28309	9.09011	9.43879	8.36194	8.55842	8.42626	8.65464	9.62571	8.57743	9.02514	8.44708	8.96	8.89785	8.86419	8.33985	8.73471	8.72792	8.29462	9.20457	9.01681	8.59991	8.77149	8.47573	8.33539	8.93664	8.02791	10.0028	8.35755	8.90087	8.08746	8.32643	9.16239	8.53916	9.23362	8.81698	8.86419	9.2503	8.19967	9.18735	9.34651	8.74819	8.74147	8.66178	9.20212	8.81057	8.27612	8.58871	8.24317	8.51964
NDUFS4	10.242	9.96723	8.77479	8.7211	9.59246	9.51373	10.0028	10.3095	9.3015	9.03342	8.91289	9.86573	9.55075	9.33985	9.40301	8.9571	9.40088	8.62936	8.36632	9.39017	9.63844	9.50581	9.18488	9.18488	9.56224	8.9542	10.4009	8.90388	9.19967	9.30378	10.0993	9.82018	8.93958	9.73809	9.44501	9.44708	9.9542	8.50779	9.90689	9.92778	9.3837	9.05799	9.09011	9.91139	9.84862	8.74819	9.2738	9.21917	9.72962
PNO1	9.36851	9.52356	9.29921	9.53916	9.69174	9.25974	9.50978	10.1911	9.02791	10.2312	9.32867	9.82018	9.17742	9.19229	9.57175	9.53916	10.0307	8.52748	10.2668	8.78463	9.02791	8.77479	9.51373	9.41574	9.71596	9.40514	10.9009	9.51373	9.69	8.8009	9.19967	10.5236	9.18239	9.64926	9.41151	9.64746	10.8788	9.2503	10.032	9.49785	10.0224	9.81378	9.06609	10.7524	9.35975	9.23601	9.47978	8.98868	9.05799
MDM4	14.0014	13.8488	13.8007	13.0399	14.0321	13.8213	13.5205	13.6911	13.2305	14.0368	13.958	13.6069	13.537	13.6688	13.6422	13.5609	13.1502	13.203	13.4115	13.4209	14.0656	13.6526	13.2919	13.9824	13.0604	13.5754	13.2464	13.4757	13.3958	13.3663	12.2174	13.6703	13.1007	13.1911	12.5522	13.723	13.7897	13.0609	13.6856	13.5573	13.7953	13.9213	13.2184	13.2522	13.4693	13.486	13.3455	13.4558	14.0262
NVL	10.3815	10.2432	11.188	9.80574	10.6366	10.1687	10.5507	10.8337	9.91737	10.6874	10.3465	10.6662	10.3365	10.3794	9.78136	9.91588	10.1911	9.89785	10.4737	10.4998	10.2192	10.3891	9.93958	9.87498	10.403	9.90989	11.2685	10.3465	10.1254	10.2491	9.43463	10.6909	9.90989	10.2503	9.28309	10.5157	10.6348	9.62388	10.4294	10.4388	10.2866	10.5859	9.56986	10.8486	10.2819	9.70563	10.3966	10.2621	10.6777
ZCRB1	10.7607	10.4919	10.2058	9.52552	10.4481	9.83131	10.4051	10.851	9.25267	10.224	10.207	10.4073	9.50779	9.92184	9.57175	9.46148	10.0993	9.10066	9.78136	9.74987	10.0485	9.66178	9.53138	10.0196	9.98442	9.11374	9.60177	9.31515	9.69349	9.41151	10.5372	11.0105	9.52748	9.89633	10.3891	9.64205	10.5018	8.89178	10.7279	10.5028	10.0348	10.0674	9.40301	11.0748	10.4273	9.20945	10.0674	10.0755	9.80735
RBM14	12.4181	12.8473	12.8364	11.9432	12.4643	12.8386	12.6108	12.525	12.2055	11.858	11.6339	12.5137	12.9998	12.5348	12.2357	11.774	12.5191	12.1846	12.1972	12.6059	12.4803	12.5527	12.7065	12.2842	12.8047	13.0841	12.5565	11.883	12.5384	12.0808	11.4522	11.7653	12.4486	12.8051	11.5694	12.3617	12.1456	11.9196	12.3357	12.2101	12.3315	12.5758	12.9844	11.9001	12.0512	12.6755	11.875	12.4556	12.8725
IMPAD1	11.5013	12.4273	11.1325	11.3066	12.4966	11.5878	11.9538	11.8364	11.3387	11.8277	10.9129	11.3559	12.0951	12.0868	11.3157	11.3066	11.3095	11.1768	11.8502	11.8376	11.6729	11.3083	11.4878	11.0189	11.6321	11.0147	11.8865	10.8688	11.7912	11.9091	11.3309	12.2562	11.5774	11.1737	10.3955	11.4944	13.2383	11.464	12.0147	11.4041	11.5309	12.0406	11.4357	12.2399	11.2562	11.1137	11.6129	11.137	11.4152
IMPDH2	13.4246	13.3673	12.1596	12.1861	12.9136	12.9669	13.1115	13.6354	12.5236	12.3842	11.8638	13.2725	12.8588	12.6257	11.5703	11.4988	12.9244	12.1196	12.6015	12.1655	13.2973	13.1375	12.2624	12.2938	12.5915	12.2294	12.5981	12.224	13.1749	12.2848	12.8886	13.7997	13.2018	13.2981	13.3231	12.9287	13.4353	11.3292	13.0004	12.6457	13.2023	12.2983	12.3468	13.7746	12.8362	11.3756	13.6662	12.0161	12.9359
PPHLN1	12.0362	11.952	12.0067	11.4873	12.0617	11.7048	12.2152	12.247	10.7773	11.7406	11.2294	12.0488	11.5003	11.9196	11.5319	11.7432	11.5579	11.2509	11.783	11.6591	11.8009	11.8186	11.3315	11.5915	11.7773	11.464	11.5613	11.7419	12.014	11.4914	10.7903	12.1755	11.2021	11.6931	11.1523	12.152	12.4491	10.8986	12.2547	11.6742	11.5962	11.8595	11.1039	12.1589	11.8494	11.6667	11.7814	11.697	12.1431
ANKMY1	10.5008	11.3276	10.8273	11.0217	11.1053	11.2697	11.3977	11.2155	9.74315	10.5285	10.4838	11.0091	10.6812	11.0788	10.4828	10.9915	10.3287	10.7764	10.7022	10.2408	11.0147	10.927	11.2627	10.8439	10.9069	11.2058	10.4179	11.1331	10.7863	10.9823	10.8595	10.4168	10.7557	10.4788	9.99294	10.7108	10.7952	10.1548	10.8619	10.2058	10.7013	10.4471	9.9542	10.5078	10.4979	10.4073	11.0708	11.0566	11.838
PNN	13.7838	13.7164	13.1036	12.3021	13.5804	13.0423	13.4645	13.976	11.4712	13.3405	13.0229	14.227	12.8844	13.3355	12.9598	13.0782	12.3969	12.5701	13.2493	12.991	13.9142	13.3645	13.0239	12.7688	13.2214	13.1477	14.0498	12.8738	12.879	12.8988	12.7438	13.4354	12.7611	12.985	13.5119	13.2372	13.4929	12.2656	13.3242	13.3156	13.0493	12.8599	12.9515	13.2219	13.1548	12.4988	12.958	13.1791	13.8301
CNIH1	11.5803	11.7595	10.584	11.0279	11.4778	10.9233	11.5367	12.2741	10.7322	11.4813	11.5043	11.6519	11.6475	11.3548	10.8673	10.1611	11.3298	10.5314	11.0634	11.5575	11.3783	11.3432	11.3009	10.7499	11.461	10.4959	12.0081	10.4635	10.9809	11.3886	11.0815	12.511	10.5245	11.388	10.7969	10.9374	11.8677	10.584	11.8094	11.7288	10.7805	11.352	11.255	12.4192	11.3287	10.9866	11.7134	10.9758	11.2444
EIF2A	12.9776	11.9887	11.9005	11.5333	12.5118	11.9484	11.7372	12.4976	11.1157	12.5814	12.2753	12.3912	12.3298	12.3239	11.8549	11.4325	12.2125	11.2644	12.0818	11.8478	12.5779	12.2541	11.6847	11.7686	11.8704	11.4168	12.7076	11.774	12.2589	11.7296	11.6443	12.7586	11.9181	12.4041	11.5411	12.2339	12.9607	11.8254	12.6198	12.4181	11.8537	12.0566	12.059	12.9825	11.9669	11.9073	12.0761	11.6073	12.1108
TRIM13	10.9352	10.9366	10.9506	10.8517	11.4605	10.93	11.3696	11.4998	10.7056	12.1235	12.2161	10.9159	11.5073	11.1033	10.8549	11.1085	11.7723	11.445	10.8734	10.7944	11.0761	11.3026	10.7457	10.722	10.6698	10.3185	10.3399	11.3236	10.9944	10.9241	10.5584	11.6106	9.8857	11.265	10.102	11.6106	12.0289	11.0451	11.0835	11.7773	10.8757	11.3236	10.1611	11.8506	10.4168	11.2986	11.1618	11.2509	11.865
EIF4ENIF1	11.4388	11.0272	12.0543	10.5868	11.3482	11.0341	11.2615	11.3134	10.3004	11.0007	11.2831	11.0133	10.9564	10.983	10.2796	10.4898	10.5068	10.8376	10.983	11.0307	11.4073	10.6847	10.6294	10.6555	10.6175	10.5584	10.9241	10.9151	10.8941	11.1176	10.4543	11.1867	10.6847	10.9607	9.53528	11.0895	11.4383	10.207	10.7887	10.9744	10.7665	10.8642	10.5517	11.2252	10.6284	10.6751	11.0258	10.825	11.4742
OSTC	11.5651	11.1196	10.6156	10.5333	10.9211	11.0471	10.9337	11.7895	10.9241	11.0755	10.9766	11.5348	11.8611	11.1737	10.6411	10.1228	11.3559	9.85487	11.0182	10.9665	10.7781	10.7134	10.7279	10.3264	11.0875	10.0084	10.4419	10.5498	11.043	10.4747	10.7985	11.8588	10.6138	11.4136	10.6257	10.9679	11.7482	10.1344	11.6411	12.0199	10.9218	11.0539	10.9425	11.9181	10.9787	10.4788	11.4131	10.69	11.0396
CRYZL1	11.0217	10.6961	9.98726	9.94837	11.0802	10.5118	10.3696	11.102	9.92481	10.5294	8.60363	10.6402	10.1898	10.5324	10.1383	10.3298	9.92184	10.5546	9.90087	10.3805	11.2095	10.3004	10.2609	10.1163	10.3163	9.94544	10.7507	10.3696	10.2095	11.163	10.8384	10.668	9.87652	10.2058	9.23122	10.3718	10.817	9.84235	10.8626	10.6627	10.421	10.3998	9.83289	10.5177	10.1357	10.3106	10.2348	10.544	10.9665
OLA1	11.7305	11.1972	11.0641	10.3049	11.6653	10.9794	11.1718	11.9192	10.446	11.5689	11.5003	11.672	11	11.1561	10.4737	10.5088	11.4924	10.4409	11.2935	10.7288	12	11.6353	10.6411	10.7838	11.1	10.2946	12.8942	10.0901	11.0761	11.1389	11.1799	11.819	11.1592	11.3326	10.8665	11.0056	12.0427	10.1712	11.9311	11.1818	11.0532	11.3337	10.6375	12.3853	11.2027	10.9344	11.1273	10.8242	11.4979
POLR3C	11.1459	10.6239	11.2808	10.7013	10.8757	10.6926	10.817	11.1991	9.42417	10.6751	10.5488	10.6484	10.4242	10.9694	10.2738	10.4242	10.5613	10.3891	10.9263	10.6856	11.2685	10.445	10.4707	10.1997	10.927	10.5411	11.7842	10.2738	10.9024	10.352	9.96867	11.1118	10.6366	10.8486	10.0265	11.0782	11.188	10.3253	11.0512	10.4656	10.2527	10.8065	10.1861	11.2883	10.7398	10.703	10.8872	10.7177	10.9151
POMT2	9.24079	10.0607	9.15735	9.24317	8.65464	9.37504	10.062	10.0928	8.79766	8.84862	8.65821	10.6627	11.7339	9.62022	9.40301	8.79442	9.02237	8.65821	9.57932	11.4888	10.0498	8.83289	9.77149	9.86882	9.63662	9.83763	10.2444	9.92926	9.91139	9.61471	9.53916	10.0084	9.72962	9.85798	9.61102	10.2396	9.25267	8.55075	8.92481	10.6944	10.3309	9.43045	10.102	9.95565	9.73471	10.0539	9.64386	10.0224	10.865
ACYP2	8.87344	8.81698	8.46761	8.25739	9.02237	8.57743	8.82655	9.47776	9.33539	8.30378	8.31288	8.21432	8.46761	8.41785	8.37504	8.42626	8.28077	8.06609	8.28077	8.21432	8.61471	8.81057	8.17493	8.16491	8.33092	8.16993	9.37938	7.91289	8.73471	8.47978	8.37938	9.10066	8.37938	8.77149	7.40939	8.96578	9.15987	7.66534	8.81057	8.66888	9.11114	8.44708	7.88264	8.97154	8.72792	8.0607	8.53916	8.56986	8.45943
RPL5	16.4193	15.3285	15.1292	14.358	15.6857	14.9548	15.0806	15.7943	13.6888	14.937	13.9555	15.5085	15.1447	15.1047	14.1418	14.1738	15.0487	14.5542	14.8729	14.3949	15.4562	15.2832	14.582	14.697	14.7788	14.225	15.7816	14.3561	15.1017	14.7387	15.7324	16.0349	14.8004	15.45	15.6324	15.1875	15.9589	13.981	15.7821	15.8011	14.755	14.8012	14.9431	15.9152	15.3194	14.0492	15.5079	14.3731	15.2138
MZF1	11.2848	12	11.1434	11.6036	11.4305	12.1418	11.7082	12.1799	11.2082	11.204	10.9809	11.8657	12.2429	11.8258	11.5741	10.6856	10.6883	11.7895	11.7444	11.5038	12.5026	11.5231	11.8265	11.4868	11.908	11.8657	11.4778	11.9509	12.211	11.9252	12.3044	11.8202	11.5033	12.0417	10.8681	12.4974	11.8053	10.5774	11.2234	11.7275	11.6271	11.1836	11.6371	10.9651	11.8345	10.9787	12.0161	11.736	12.5665
MPV17	11.4231	11.6078	11.2082	11.3465	11.2784	11.2644	11.5358	12.0775	10.9024	10.6393	10.7339	11.4944	11.5967	11.5859	10.8494	10.363	10.6519	10.9106	11.0708	11.3449	11.3359	11.0028	11.31	11.0614	11.3078	11.1555	11.8408	11.1618	11.4828	10.8963	11.7117	11.4574	10.9263	11.279	10.7288	11.4676	11.2033	10.8242	10.952	11.3264	11.4057	11.0661	11	11.3276	11.4727	11.0735	11.3304	11.4409	11.6847
ZDHHC16	10.0307	10.4737	10.3242	10.4083	10.1573	10.4888	10.403	10.8194	10.2082	10.0403	9.68825	10.5118	10.5603	10.4367	9.83605	9.65284	10.207	10.0526	10.3454	10.6742	10.4367	10.2143	10.4502	10.0755	10.5488	10.3608	10.0688	10.3061	10.3163	10.9629	9.93517	10.3487	10.1774	10.5088	9.55075	10.3902	10.2877	9.97441	9.94983	10.0661	10.4009	10.341	10.115	10.6733	10.0914	9.9571	10.1497	10.1085	10.4553
P3H1	11.2426	11.7764	11.6262	11.0154	11.1248	11.9278	11.8603	11.9196	11.3242	10.23	10.8895	11.6008	11.9058	11.4998	10.4737	10.3129	10.8009	10.9151	11.1542	11.8254	11.638	11.1273	11.388	10.983	11.3619	10.858	11.8041	11.4252	11.3902	11.2378	11.5943	11.5522	11.1408	11.0694	10.4909	11.3078	11.3231	10.6339	10.9758	11.6452	10.8384	11.2021	11.5401	11.5536	11.1033	11.3259	11.2491	11.6913	11.9418
POLE3	11.9502	12.0049	11.9669	11.4579	11.6684	11.7266	11.7582	12.4325	11.527	11.5985	11.4798	11.6939	12.041	11.9744	11.2958	10.8948	11.2929	10.9285	12.3496	12.3174	11.8057	11.1421	11.4574	11.1799	12.3723	11.279	11.1966	11.7099	11.6978	10.4635	11.3685	12.3567	11.9469	11.9787	11.268	11.6018	12.1108	11.3723	11.9311	12.0758	11.8653	11.6221	12.2354	12.5582	11.268	11.5382	11.6878	11.0539	11.769
NOA1	11.275	10.4998	10.2444	10.3641	10.6891	10.4676	10.5971	11.2935	11.163	10.6348	11.332	10.6961	10.4929	10.9381	9.75154	9.62388	10.7134	10.2384	10.115	10.0768	10.941	10.8313	10.2923	10.1344	10.2058	10.0265	10.29	9.62936	10.6821	10.1421	11.0355	11.3559	10.5517	10.7082	10.5008	10.796	11.3231	10.0498	10.9794	10.4737	10.7347	10.6502	10.1812	11.3554	10.4898	10.2515	11.1966	10.2167	10.9708
GORASP2	11.4455	11.6416	11.6032	11.158	11.2592	11.733	11.9326	11.9196	11.2662	11.0855	11.3066	11.5512	11.8333	11.6022	10.8273	10.568	11.29	10.7194	11.8634	11.7698	11.6808	11.2755	11.275	11.0647	11.6434	10.6138	12.1036	10.7296	11.4645	11.445	11.2842	11.6339	11.5377	11.3805	10.7448	11.2027	11.7707	10.8471	11.3259	11.4414	11.4062	11.4929	11.8158	11.6808	11.2155	11.1389	11.4184	11.3247	11.5206
LETMD1	12.2494	11.7777	11.5068	10.7871	11.858	11.5507	11.5774	12.2662	11.2027	11.7536	11.6202	11.9348	11.2917	11.7859	11.0654	10.9944	10.8017	11.4367	11.0526	11.4147	11.9705	11.6402	11.1072	11.2186	11.5416	10.9144	11.432	11.4548	11.7838	11.1472	11.5892	12.1402	11.1886	11.5132	10.5943	11.9144	12.0825	10.983	11.5632	11.9654	11.7781	11.5201	10.7944	11.8591	11.4157	11.1453	11.7039	11.3247	11.9388
AKAP8	11.2131	11.286	10.9469	11.2796	11.2779	10.9099	11.2779	11.4257	10.1849	10.9174	10.5915	11.1383	11.0947	11.3281	11.0258	10.4252	10.9708	10.7632	11.0437	11.0105	11.0505	10.978	11.4099	11.0182	11.8242	11.557	11.2906	11.1137	11.1427	10.6944	10.6348	11.2228	11.3157	11.0993	11.9527	11.1768	11.0674	11.1941	11.0217	11.0755	11.1325	10.9159	11.8884	11.0063	10.9366	11.0855	11.1254	11.2058	11.1491
CCDC117	8.58496	8.40088	9.43879	8.13443	8.21917	8.224	8.48382	8.03342	7.94837	8.17493	8.53138	7.31288	7.94251	8.26209	6.90689	7.53916	8.01123	7.67243	9.04439	8.0607	7.60733	8.11374	7.63662	7.75489	8.42206	7.60733	7.84549	7.03342	8.47573	8.52748	4.58496	8.45533	8.18488	8.14466	5.45943	8.86728	8.71425	7.65105	7.90087	7.24793	7.60733	8.28077	7.66534	8.53138	7.97728	8.74147	8.50779	8.33985	8.29462
MATR3	10.7339	9.98299	9.2854	9.58684	10.5934	9.04712	10.0782	9.29002	10.5661	10.8486	10.1331	10.5098	10.3869	10.062	10.7549	11.1592	10.3253	10.0607	9.66	10.1241	10.0993	10.4818	9.87498	10.2467	10.0444	11.4089	11.0105	10.5245	10.0042	10.0362	6.93074	10.6751	9.82814	10.1098	10.8595	10.3465	10.7415	9.95565	11.1013	10.6484	10.6618	10.3509	10.93	10.7288	9.37504	10.6484	10.0251	9.20701	10.6018
ARL17A	8.69697	8.66888	8.49586	7.73471	9.20701	8.9629	8.02237	8.47978	6.35755	8.96	9.77149	8.97441	8.20457	7.53916	8.35755	8.17991	8.78463	9.03067	7.90087	7.6865	8.36632	8.5157	7.53916	7.15987	8.06609	8.08746	6.85798	8.04439	8.47573	6.75489	7.2854	7.8009	7.63662	7.96	6.80735	8.23362	9.2384	8.04985	7.88874	8.64746	8.76487	7.6865	7.29462	7.7879	8.02237	8.633	7.57743	8.09276	8.61471
ARL2BP	8.34873	8.25267	8.20945	8.12928	7.99435	7.8392	8.78136	8.55842	8.08215	7.91886	8.29462	7.6865	7.7879	8.08215	7.33092	6.55459	7.91289	7.30378	8.21432	7.62936	8.37069	7.88264	8.02237	8.0607	8.59619	6.98868	8.64386	6.14975	7.80735	7.75489	7.60733	8.49985	7.64386	7.94251	7.33985	7.48382	8.15987	7.49985	7.72792	7.10852	7.44294	8.19476	7.42626	8.49185	8.15987	7.11894	8.23362	8.24317	8.0607
ANKHD1	9.94837	9.72281	9.37069	9.65821	10.2107	8.76155	9.88111	9.66178	9.19476	10.5981	9.74483	9.76653	9.93958	10.1319	10.3399	10.0768	10.2107	9.62022	9.25974	9.80896	9.81057	9.1472	9.45121	9.78953	9.60733	9.79928	10.4429	10.5803	9.99859	9.77149	8.91588	10.3923	9.61655	9.5411	9.09803	9.80574	10.2726	10.0888	10.2033	9.8857	10.1007	10.3696	9.53722	10.3509	9.15482	9.64566	9.82337	9.70736	9.71596
NOMO2	8.71768	9.34207	8.73132	9.00282	8.21432	9.98157	9.56986	9.8009	8.31741	8.00562	8.3837	8.16491	9.66	9.44294	8.37069	8.15987	8.96867	8.20945	8.70044	9.93369	9.36851	8.35755	8.66888	7.62205	9.3966	8.24793	8.56605	9.2503	9.42206	8.47978	6.9542	9.71768	9.01402	9.25267	8.61102	9.01681	10.3542	8.96867	8.65821	8.28077	8.65105	9.56986	9.32867	10.2644	8.61839	9.7364	9.74987	8.51964	9.37938
CBWD3	6.72792	7.12928	6.39232	6.16993	7.15987	7.06609	6.67243	7.76818	5.12928	6.67243	6.97728	6.58496	7.07682	6.83289	5.64386	7.31288	5.75489	7.24793	5.93074	7.03342	6.72792	6.26679	5.93074	6.49185	5.70044	5.64386	5.20945	6.35755	6.22882	6.2854	6.40939	6.55459	6.20945	5.45943	4.80735	6.56986	8.48382	5.24793	7.32193	7.35755	6.49185	6.59991	6.87036	6.78136	6.64386	6.22882	5.90689	6.30378	6.26679
ZFP41	4.44132	6.01895	5.32821	4.46389	6.17104	4.56206	4.50281	5.72946	5.23787	4.07994	4.08746	5.1677	5.75266	5.12869	4.23176	4.0222	4.03304	5.59799	4.49576	5.15814	4.88409	5.02628	4.95119	5.45943	4.612	4.70044	5.28682	4.7047	5.1983	5.20416	4.59984	4.66321	4.0084	5.50141	4.20893	4.75982	5.30459	4.55947	4.22354	4.77729	4.96537	4.18316	4.88409	5.064	4.33621	5.0098	4.93364	4.32193	5.56689
AKAP2	7.58496	5.78136	5.12928	5.12928	5.97728	6.06609	3.80735	5.90689	7.26679	6.37504	8.04439	5.93074	7.33092	5.55459	5.20945	7.59991	7	4.08746	6.40939	6.22882	4.85798	1.58496	6.02237	6.26679	6.18982	6.58496	5.42626	5.9542	7.31288	8.19476	1	4.24793	6.37504	7.59246	4.39232	7.67243	7.87652	5.20945	6.71425	5.64386	6.39232	6.55459	6.56986	3.70044	5.64386	7.49185	3.90689	4	4.9542
CYP51A1	6.55459	6.35755	6	6.14975	5.49185	6.47573	6.97728	6.39232	4.85798	5.49185	4.08746	5.12928	6.30378	7.08746	5.52356	5.35755	6.67243	5.93074	6.2854	4.85798	6.61471	6.14975	7.16993	5.93074	6.90689	5.32193	7.96578	5.70044	6.76818	7.55459	4.39232	6.76818	6.89482	6.82018	4.85798	5.9542	5.9542	5.85798	5.67243	5.08746	5.72792	6.42626	6.80735	6.30378	6.39232	6.33985	7.12928	6.75489	4.24793
ACAD11	6.82018	6.61471	6.83289	5.12928	6.61471	6.20945	6.82018	6.45943	4.90689	5.2854	6.08746	6.18982	7.17991	6.26679	6.10852	6.22882	5.20945	5.67243	6.20945	6.20945	6.33985	6.44294	6.70044	6.47573	5.72792	5.90689	6.39232	6.59991	6.64386	6	4.64386	6.40939	4.45943	5.45943	4	6.08746	5.83289	5.16993	6.12928	6.59991	5.93074	5.35755	6.62936	5.55459	6.35755	6.50779	5.93074	6.50779	6.75489
NPIPA1	7.87036	8.25267	7.98299	7.84549	7.91289	8.18982	8.20945	9.20945	7.24793	7.21917	7.67243	8.47978	7	7.94837	8.09803	7.07682	6.61471	7.47573	7.89482	8.02791	8.41785	6.83289	8.2384	8.15482	7.49985	7.96578	7.62205	8.9629	7.10852	8.33985	8.02791	8.97728	7.98868	8.38802	8	9.07414	7.99435	6.91886	7.97728	7.35755	8.11374	7.61471	7.87652	7.53138	7.65821	7.05528	8.31288	8.77479	8.35755
NHEJ1	6.10852	4.9542	5.52356	5.39232	6.18982	5.20945	5.90689	5.24793	5.83289	5.35755	5.35755	5.20945	5.67243	5.49185	5.49185	4.70044	5.80735	5.35755	5.88264	5.24793	6.06609	5.9542	5.58496	5.75489	6.08746	5.64386	6.67243	6.33985	5.52356	5.67243	4.80735	5.85798	5.70044	5.61471	4.70044	5.83289	6	5.08746	4.75489	5.08746	5.85798	6.06609	5.04439	6.18982	6.04439	4.9542	6.49185	5.16993	5.72792
KIAA0391	6.98703	8.30518	6.26812	6.62751	6.20827	7.05955	7.58929	7.60678	7.08859	7.529	7.09615	7.39354	7.33905	6.77573	6.44046	7.2713	6.28611	6.38801	6.83588	7.56637	7.95187	8.07919	7.06077	6.81967	7.47197	6.50771	6.6192	5.74793	7.09511	6.72567	6.05671	7.87859	6.34544	6.65389	5.9947	7.01447	7.28303	5.98864	7.14753	7.17709	7.63134	6.16237	6.3217	6.88965	7.30384	6.62404	6.40257	6.83267	7.1204
SERF1B	4.80735	4	4.45943	3.32193	5.52356	4.39232	5.16993	4.16993	5.49185	4.08746	5.61471	4.32193	4.85798	3.58496	3.70044	4.58496	4.80735	3.90689	3.32193	3.80735	3.70044	4.45943	2	3.58496	3	4.70044	5.24793	4.58496	5.58496	3.90689	2.58496	6.04439	3.32193	5.12928	4.24793	5.04439	5.83289	2.32193	5.20945	4.32193	4.64386	4	5.52356	4.52356	4	4.52356	4.85798	3.58496	5
NPIPB5	8.89785	9.67243	9.43879	9.17493	9.5157	9.80735	9.54689	9.92481	8.33985	7.91886	8.93664	8.76818	8.83289	8.90388	9.20457	8.59246	9.38154	9.76321	9.56986	9.00562	10.3026	8.43045	8.7211	8.77808	8.99435	10.1737	8.53138	10.0888	10.4263	8.08215	8.89785	9.54303	9.21675	9.79442	9.93221	9.95128	9.83131	8.69	10.0334	9.32193	9.72281	9.70044	10.5793	8.35315	9.41151	9.66888	8.87652	10.3276	10.3934
IER3IP1	5.07041	5.03304	4.60106	4.59984	5.11801	5.33356	4.95345	5.22043	4.71836	5.05557	5.02764	5.09553	4.83974	4.99788	4.78207	4.51809	4.97564	4.47126	4.87242	4.86651	5.48072	4.55687	4.72251	4.68425	5.04041	4.529	5.07487	4.39068	4.73176	4.80551	4.81194	5.30228	4.70363	4.84237	4.59244	4.84413	5.33444	4.36735	5.46389	5.23176	4.87158	5.19401	4.8682	5.50456	4.88161	4.78112	4.77729	4.68207	4.89477
STARD5	8.01681	6.24793	7.60733	5.88264	6.04439	6.89482	7.2384	7.03342	5.61471	7.27612	7.78136	6.9542	5.85798	6.75489	6.06609	5.67243	6.06609	7.12928	7.13955	5.67243	6.67243	7.09803	5.58496	7.49185	6.44294	6.08746	7.67948	6.24793	6.64386	6.53916	6.2854	5.67243	6.79442	6.12928	4.39232	7.03342	7.21917	7.22882	5.9542	6.65821	5.85798	6.16993	5.90689	6.52356	6.55459	7.16993	6.89482	7.04439	6.32193
RP11.231C14.4	6.42626	7.22882	7.29462	8.41363	7.27612	6.80735	6.90689	7.44294	6.24793	6.83289	7.54689	7.01123	7.53916	7.30378	6.98868	6.89482	6.74147	9.03067	7.17991	7.50779	8.10852	6.93074	6.79442	6.06609	7	7.30378	6.49185	7.05528	7.66534	6.76818	5.49185	6.72792	6.35755	7.22882	6.06609	8.10329	7.46761	6.52356	7.40939	7.01123	7.02237	7.47573	7.29462	6.71425	6.96578	7.29462	7.27612	7.9542	8.10329
PSMA2	5.83864	5.01946	5.50771	4.92353	4.54506	5.15417	4.85195	5.42704	5.34413	5.63952	5.2338	6.18969	4.86735	4.97418	5.68969	5.58995	5.88904	5.55	5.70257	5.86311	4.52492	4.69937	4.15417	5.50421	4.91327	5.61441	5.45906	5.16096	5.50596	5.15189	5.28255	6.00771	6.07788	5.32687	4.98721	5.51292	5.09244	5.5198	4.78682	6.03085	5.53674	5.87242	4.95495	4.80919	4.93364	5.54638	5.91009	5.38451	5.77248
RASA4	7.58496	6.26679	5.61471	6.94251	6.45943	7.35755	5.49185	6.72792	8.24317	5.20945	6.02237	5.83289	6.20945	5.75489	6.33985	5.49185	7.17991	5.64386	5.2854	5.80735	6.56986	5.16993	5.85798	6.75489	5.49185	5.12928	5.24793	6	6.35755	6.10852	7.2854	6.12928	7.03342	7.13955	6.62936	7.27612	7.36632	4.80735	5.85798	5.72792	6.9542	7	5.04439	5.78136	5.55459	6.40939	6.56986	7.57743	6.12928
TOP3B	6.96578	6.24793	7.40088	6.55459	6.37504	6.18982	6.62936	6.06609	6.20945	6.40939	6.33985	6.47573	6.22882	7.19967	6.59991	6.04439	5.88264	6.42626	6.49185	6.45943	6.22882	6.47573	6.58496	5.80735	6.44294	6.64386	5.55459	6.84549	6.67243	6.89482	3.16993	6.16993	6.10852	6.59991	6.02237	7.34873	6.72792	6.35755	6.12928	6.61471	6.24793	6.52356	6.22882	6.10852	5.97728	5.90689	6.56986	6.76818	6.52356
NBPF8	7.12928	5.70044	6.80735	6.53916	7.67243	6	6.90689	7.09803	3.58496	6.89482	6.16993	7.02237	5.72792	7.3837	6.45943	5.93074	5.32193	6.2854	6.26679	5.2854	6.47573	5.64386	6.62936	7.35755	7.08746	6.6865	8.08215	6.64386	6.12928	5.64386	6.61471	5.97728	5.97728	6.82018	6.18982	6.62936	6.89482	6.55459	6.20945	6.62936	5.58496	6.44294	5.97728	6.80735	6.20945	7.04439	6.90689	7.33092	6.75489
U2AF1	9.82814	8.57743	7.74819	8.52748	8.24793	3.45943	8.45943	8.14975	4.16993	9.0607	9.03342	8.59619	9.10591	9.224	8.65105	8.75822	7.62205	7.67948	8.77808	8.13955	8.93958	8.31741	9.41785	8.61471	3.70044	8.94837	9.81698	9.70736	7.83289	8.57743	7.90689	8.20457	6.80735	7.66534	4.16993	7.49185	4	9.8009	8.36632	7.93664	9.43045	8.91588	10.4969	9.06609	7.67948	7.9542	7.71425	8.40514	6
EIF3C	8.49985	8.98584	8.3443	8	8.76818	8.54303	9.06878	9.24317	7.29462	8.12928	8.36632	8.61102	8.60733	8.19476	7.78136	7.59991	8.50383	6.91886	8.30834	8.02237	8.30378	8.17493	7.8392	7.57743	8.45121	7.59246	7.74147	7.54689	8.58871	7.65821	7.27612	8.65105	8.51175	8.69	8.07682	8.74147	8.97441	7.91289	8.8009	7.87652	8.75154	9.2738	8.57743	9.47776	8.57743	8.05528	8.33539	7.84549	8.87036
GIMAP5	7.07682	3.32193	9.50383	7.99435	6.24793	5.20945	5.75489	6.96578	6.65821	8.53528	7.82655	6.08746	6.39232	8.09276	7.2384	4.80735	6.65821	7	8.16491	5.16993	6.61471	7.33092	7.83289	7.71425	6.08746	4.58496	7.66534	4.70044	7.81378	5.75489	6.62936	5.2854	5.93074	7.30378	1	8.19967	6.72792	7.64386	5.35755	7.76155	5.80735	7.2384	5.88264	7.2854	5.32193	5.85798	8.53138	7.93074	6.61471
MTMR3	10.0403	9.43879	10.2033	9.92333	9.73302	9.65821	9.57743	9.56605	8.49586	9.86264	9.82337	9.31967	9.45121	10.6055	9.70044	8.7879	9.54882	9.98726	9.7879	9.47168	9.26913	9.31288	9.52943	9.50383	9.61839	9.36194	9.56415	10.0348	9.18239	9.44294	9.36632	9.51373	9.04712	9.29692	8.67243	9.35094	9.67419	11.2076	9.48583	9.73302	9.45121	9.93221	9.60548	10.0028	8.90388	9.36632	9.50184	9.77808	9.6865
TEN1	3.45943	4	3.45943	4.9542	4.08746	3.70044	3.70044	3.80735	4.9542	3.32193	4.16993	3.45943	4.39232	4.24793	4.08746	3.32193	4.45943	4	4.08746	3.32193	4.80735	3.32193	4	3.58496	3.58496	5.16993	4.16993	4.64386	4.45943	3	4.52356	4.16993	4.80735	4.58496	3.90689	4.16993	4.80735	3.80735	3.58496	3.90689	4.08746	3.70044	4.90689	4.08746	3.58496	4	4.52356	2.58496	4.32193
FAM156A	4.08746	4.16993	4.45943	4.52356	4.45943	3	4.16993	4.58496	4.08746	4	3.32193	4.45943	4	3.32193	3.80735	3.70044	4.64386	4.32193	4.64386	5.24793	4.45943	4.52356	3.16993	4.32193	4.24793	4.24793	4.85798	3.80735	4.52356	4.16993	2	4.24793	5.42626	4.08746	3.70044	4.64386	4.85798	5.04439	3.58496	4.85798	3.90689	5.42626	3.90689	3.90689	3.70044	4.32193	3.45943	4.08746	4.24793
HNRNPUL2.BSCL2	5.12928	6	5.93074	5.72792	6.52356	5.75489	6.50779	6.26679	5.20945	5.45943	5.20945	6	5.90689	5.80735	5.64386	4.16993	5.32193	6.06609	5.52356	5.70044	5.85798	5.80735	6.12928	5.12928	6.53916	5.58496	5.83289	4.85798	5.90689	6.58496	4.32193	5.67243	6.2854	5.32193	5.20945	5.78136	5.70044	5.80735	5.35755	4.75489	5.39232	6.02237	5.32193	6.30378	6.82018	5.12928	5.93074	5.39232	6.39232
EEF1G	5.93074	6.16993	6.24793	5.12928	6.40939	5.45943	5.24793	6.97728	5.55459	5.04439	4.08746	6.58496	5.61471	5.97728	5	4.85798	5.39232	4.52356	5.24793	4.32193	6.59991	6.52356	5.42626	5.83289	5.45943	4.39232	6.67243	6.06609	5.16993	5.04439	6.79442	6.08746	5.61471	6	6.64386	5.64386	5.61471	3.70044	7	6.94251	5.58496	4.90689	5.20945	5.61471	5.93074	4.24793	6.2854	5.85798	6.75489
[truncated: 443 more columns]
